# Supplementary material for: Drug Cost Avoidance Resulting from Participation in Clinical Trials: A 10-Year Retrospective Analysis of Cancer Patients with Solid Tumors
Source: Cancers (Basel). 2024 Apr 17;16(8):1529. doi: 10.3390/cancers16081529 (PMC11048575; doi:10.3390/cancers16081529)
Supplement: Supplementary file 1 [file cancers-16-01529-s001.zip]

Archive with 1 entries (1 files):
- cancers-2894258-supplementary.pdf
